# Supplementary material for: Regulation of human and mouse bystander T cell activation responses by PD-1
Source: JCI Insight. 2023 Sep 22;8(18):e173287. doi: 10.1172/jci.insight.173287 (PMC10561715; doi:10.1172/jci.insight.173287)
Supplement: Supporting data values [file jciinsight-8-173287-s194.xlsx]

## Sheet: Figure 1 D
	Days of culture	PD-1+ on memory CD8 (%) with IL-2			PD-1+ on memory CD8 (%) with CD3/CD28			PD-1+ on memory CD8 (%) with RF10c
	3	12.6	9.73	9.72	86.8	86.4	85.8	29.2	28.2	28.3
	6	10.4	5.58	3.79	79.3	86.9	88.1	45.7	31.2	30.3

## Sheet: Figure 1E
	KI67			Granzyme B
	PD-1-	PD-1+		PD-1-	PD-1+
	76	41.1		86	43.3
	75.6	30.6		87.2	27.8
	66.1	34.1		82.6	28.4

## Sheet: Figure 1H
	PD-1-	PD-1+	PD-1KO
	31.2	7.79	20.8
	20.6	8.75	26.2
	19.9	12.7	25.6

## Sheet: Figure 1J
	PD-1-	PD-1+
	46.9	35.9
	57.3	32.9
	50.8	26.6
	64	56.1
	58.2	52.1

## Sheet: Figure 2B
	PD-1-	PD-1+
	92.8	36
	92.8	35.2
	86.8	30.4

## Sheet: Figure 2C
	PD1neg Pre-IL2	PD1neg Post-IL2	PD1pos Pre-IL2	PD1pos Post-IL2
	0.762257	0.762257	4.91538	11.5889
	0.762257	1.0255	11.7862	10.2789
	0.762257	1.02589	6.09197	4.76292
	0.762257	0.762257	10.1766	5.26291

## Sheet: Figure 2E
		PD1pos	PD1neg
	DTX3L	0.109031	1.15085
	RTP4	-0.114071	2.40273
	IFIT1	-1.50108	2.41347
	IFI209	-0.458338	1.03288
	IFI214	-0.503111	1.37774
	ISG15	-1.49391	2.83101
	RSAD2	-1.94205	2.62147

## Sheet: Figure 2F
		PD1pos	PD1neg
	GZMB	4.79032	6.8731
	PRF1	-0.73645	1.24072
	CCR2	1.09587	2.18175
	TNFRSF8	0.772284	5.26727
	TNFRSF9	2.16647	6.9227
	IL2	0.40654	1.18385
	SLAMF7	-0.36875	1.6141

## Sheet: Figure 2G
		PD1pos	PD1neg
	XAF1	0.414687	2.35209
	CASP3	0.099634	2.30625
	CASP8	0.419778	1.00039
	FASL	0.205315	1.20585
	BNIP3L	-1.33475	0.542938
	MXD1	-1.18323	0.756643
	SMPD1	-0.22825	1.30528

## Sheet: Figure 3B
		Control							rhIL-2
	PD-1+	35.1	23	20.7	21.4				24.7	23.6	17.5	15	17.5	32.6	9.33
	PD-1-	30.9	64.4	26	41.2				85	74	74.9	62.5	67.7	76.7	83.7

[truncated: 22 more sheets: Figure 3C, Figure 3D, Figure 3J, Figure 3K, Figure 4F, Figure 4G, Figure 4H, Figure 5B, Figure 5C, Figure 5E, Figure 5F, Figure 5G, Figure 5H, Figure 5J, Figure 5K, Figure 5M, Figure 5N, Supplement 1A, Supplement 2B, Supplement 2C …]
